# Supplementary material for: Molecular Characterization and Expression of the Ecdysone Receptor and Ultraspiracle Genes in the Wheat Blossom Midge, Sitodiplosis mosellana
Source: Insects. 2025 May 19;16(5):537. doi: 10.3390/insects16050537 (PMC12111886; doi:10.3390/insects16050537)
Supplement: Supplementary file 1 [file insects-16-00537-s001.zip]

Archive with 1 entries (1 files):
- insects-3631712-supplementary.pdf
